# Supplementary material for: Antibody Response Against SARS-CoV-2 Spike Protein in People with HIV After COVID-19 Vaccination
Source: Vaccines (Basel). 2025 Apr 29;13(5):480. doi: 10.3390/vaccines13050480 (PMC12115449; doi:10.3390/vaccines13050480)
Supplement: Supplementary file 1 [file vaccines-13-00480-s001.zip]

Archive with 1 entries (1 files):
- vaccines-3566128-supplementary.pdf
